# Supplementary material for: Auxin and cytokinin regulate growth dynamics underlying carpel initiation in Arabidopsis
Source: J Exp Bot. 2025 Dec 12;77(6):1743–55. doi: 10.1093/jxb/eraf535 (PMC13016931; doi:10.1093/jxb/eraf535)
Supplement: eraf535_Supplementary_Data [file eraf535_supplementary_data.zip]

Archive with 4 entries (4 files):
- jexbot316493-file001.pdf
- jexbot316493-file002.mp4
- jexbot316493-file003.mp4
- jexbot316493-file004.mp4
